# Supplementary material for: Costs of Palliative Care in Oncological and Non-Oncological Patients with Different Types of Ambulatory-Based Attention: Cost-Study Protocol
Source: Diseases. 2024 Oct 5;12(10):243. doi: 10.3390/diseases12100243 (PMC11507158; doi:10.3390/diseases12100243)
Supplement: Supplementary file 1 [file diseases-12-00243-s001.zip]

Archive with 1 entries (1 files):
- diseases-3176995-Supplementary Files S1 and S2.pdf
